# Supplementary material for: Strain-Level Metagenomic Data Analysis of Enriched In Vitro and In Silico Spiked Food Samples: Paving the Way towards a Culture-Free Foodborne Outbreak Investigation Using STEC as a Case Study
Source: Int J Mol Sci. 2020 Aug 8;21(16):5688. doi: 10.3390/ijms21165688 (PMC7460976; doi:10.3390/ijms21165688)
Supplement: Supplementary file 1 [file ijms-21-05688-s001.zip]

Archive with 7 entries (6 files):
- ijms-882198supplementary/
- ijms-882198supplementary/Supplementary_Figure_1.docx
- ijms-882198supplementary/Supplementary_Figure_2.docx
- ijms-882198supplementary/Supplementary_Figure_3.xlsx
- ijms-882198supplementary/Supplementary_Figure_4.xlsx
- ijms-882198supplementary/Supplementary_Figure_5.docx
- ijms-882198supplementary/Supplementary_Figure_6.xlsx
