# Supplementary material for: Strain-Level Metagenomic Data Analysis of Enriched In Vitro and In Silico Spiked Food Samples: Paving the Way towards a Culture-Free Foodborne Outbreak Investigation Using STEC as a Case Study
Source: Int J Mol Sci. 2020 Aug 8;21(16):5688. doi: 10.3390/ijms21165688 (PMC7460976; doi:10.3390/ijms21165688)
Supplement: Supplementary file 1 [file ijms-21-05688-s001.zip › ijms-882198supplementary/Supplementary_Figure_3.xlsx]

## Sheet: supplementary figure 3
		Sigma			Sparse					Sigma	Sparse
	allele	spMm24h_Sigma_cl1	spMm24h_Sigma_cl2	spMm24h_Sigma_cl3	spMm24h_Sparse_p0	spMm24h_Sparse_p1	spMm24h_Sparse_p192	spMm24h	1152	Mm24h_Sigma_cl1	Mm24h_Sparse_p0	Mm24h
	astA_10		82.906					100						0
	astA_11								95.726					10
	astA_8					82.906								20
	capU_5	54.729						73.186		75.298		75.298		30
	ehxA_3		96.897					96.897	100					40
	espA_19		100			100		100	100					50
	espB_6		100			100		100	100					60
	espF_10		100			100		100						70
	espF_11													80
	espF_6		66.026			66.026		66.026	51.154					90
	espJ_2		100					100	100					100
	espP_4		96.823					96.823	100
	etpD_1		100					100	100
	gad_17	46.538			100
	gad_20			100
	gad_34						89.436
	gad_6		100			100
	iha_14		100					100	100
	iss_12							98.83
	iss_3		100			100	63.946
	iss_6											100
	iss_8									100
	katP_1		100					100	100
	lpfA_1			99.127				99.127
	nleA_8		100					100	100
	nleB_13		100					100	100
	nleB_3		87.156					87.156	100
	nleC_4		100			59.114		100	100
	tccP_25		99.867			86.853		99.867	99.867
	tir_26		100			100		100	100
	toxB_1		96.74					96.74	100
	No. genes	1	18	2	1	9	2	19	16	2	0	2
	Av. cov.	54.729	98.5129	99.5635	100	92.097	76.691	97.9721	96.6717	87.649	0	87.649
	STEC-specific virulence genes
	eae_42		100			100		100	100
	stx1A_18		100					100	100
	stx1B_14		100					100	100
	stx2A_75		100					100	100
	stx2B_27		84.815					84.815	100
