# Supplementary material for: Strain-Level Metagenomic Data Analysis of Enriched In Vitro and In Silico Spiked Food Samples: Paving the Way towards a Culture-Free Foodborne Outbreak Investigation Using STEC as a Case Study
Source: Int J Mol Sci. 2020 Aug 8;21(16):5688. doi: 10.3390/ijms21165688 (PMC7460976; doi:10.3390/ijms21165688)
Supplement: Supplementary file 1 [file ijms-21-05688-s001.zip › ijms-882198supplementary/Supplementary_Figure_4.xlsx]

## Sheet: supplementary figure 4
		1x						2.5x						5x						10x						20x
	allele	1x_1152_Mm0h_Sigma_cl2	1x_1152_Mm24h_Sigma_cl2	1x_1152_Mm24h_Sigma_cl1	1x_1152	1x_1152_Mm0h	1x_1152_Mm24h	2.5x_1152_Mm0h_Sigma_cl2	2.5x_1152_Mm24h_Sigma_cl2	2.5x_1152_Mm24h_Sigma_cl1	2.5x_1152	2.5x_1152_Mm0h	2.5x_1152_Mm24h	5x_1152_Mm0h_Sigma_cl2	5x_1152_Mm24h_Sigma_cl2	5x_1152_Mm24h_Sigma_cl1	5x_1152	5x_1152_Mm0h	5x_1152_Mm24h	10x_1152_Mm0h_Sigma_cl2	10x_1152_Mm24h_Sigma_cl2	10x_1152_Mm24h_Sigma_cl1	10x_1152	10x_1152_Mm0h	10x_1152_Mm24h	20x_1152_Mm0h_Sigma_cl2	20x_1152_Mm24h_Sigma_cl2	20x_1152_Mm24h_Sigma_cl1	20x_1152	20x_1152_Mm0h	20x_1152_Mm24h	1152	Mm24h
	astA_10																																		0
	astA_11																			50.427	50.427		50.427	50.427	50.427	64.957	64.957		64.957	64.957	64.957	95.726			10
	capU_5			75.298			75.298			75.298			75.298			75.298			75.298			75.298			75.298			75.298			75.298		75.298		20
	ehxA_3	72.506	72.506		72.506	72.506	72.506	96.096	96.096		96.096	96.096	96.096	100	100		100	100	100	100	100		100	100	100	100	100		100	100	100	100			30
	espA_19	94.991	94.991		94.991	94.991	94.991	100	100		100	100	100	100	100		100	100	100	100	100		100	100	100	100	100		100	100	100	100			40
	espB_6													65.708	65.708		65.708	65.708	65.708	100	100		100	100	100	100	100		100	100	100	100			50
	espF_10																			100	100		100	100	100	100	100		100	100	100				60
	espF_11													91.242	91.242		91.242	91.242	91.242																70
	espF_6																									32.949	32.949		32.949	32.949	32.949	51.154			80
	espJ_2	23.7	23.7		23.7	23.7	23.7	23.7	23.7		23.7	23.7	23.7	53.364	53.364		53.364	53.364	53.364	75.382	75.382		75.382	75.382	75.382	100	100		100	100	100	100			90
	espP_4	55.778	55.778		55.778	55.778	55.778	84.807	84.807		84.807	84.807	84.807	96.592	96.592		96.592	96.592	96.592	100	100		100	100	100	100	100		100	100	100	100			100
	etpD_1	84.414	84.414		84.414	84.414	84.414	100	100		100	100	100	100	100		100	100	100	100	100		100	100	100	100	100		100	100	100	100
	gad_49	41.256	41.256		41.256	41.256		88.437	88.437		88.437	88.437
	gad_6													99.429	99.429		99.429	99.429		100	100		100	100		100	100		100	100
	iha_14	49.641	49.641		49.641	49.641	49.641	72.549	72.549		72.549	72.549	72.549	88.761	88.761		88.761	88.761	88.761	100	100		100	100	100	100	100		100	100	100	100
	iss_11																			61.404	61.404		61.404	61.404
	iss_12
	iss_3	84.354			84.354	84.354
	iss_6			100			100			100						100						100						100					100
	iss_8		100										100	71.429	71.429		71.429	71.429	100						100						100
	katP_1	15.694	15.694		15.694	15.694	15.694	46.811	46.811		46.811	46.811	46.811	100	100		100	100	100	100	100		100	100	100	100	100		100	100	100	100
	lpfA_1
	nleA_8	62.519	62.519		62.519	62.519	62.519	73.831	73.831		73.831	73.831	73.831	88.763	88.763		88.763	88.763	88.763	100	100		100	100	100	100	100		100	100	100	100
	nleB_13	98.283	98.283		98.283	98.283	98.283	98.283	98.283		98.283	98.283	98.283	100	100		100	100	100	100	100		100	100	100	100	100		100	100	100	100
	nleB_3	63.507	63.507		63.507	63.507	63.507	88.481	88.481		88.481	88.481	88.481	88.481	88.481		88.481	88.481	88.481	100	100		100	100	100	100	100		100	100	100	100
	nleC_4	89.124	89.124		89.124	89.124	89.124	100	100		100	100	100	100	100		100	100	100	100	100		100	100	100	100	100		100	100	100	100
	tccP_22	96.365	96.365		96.365	96.365	96.365
	tccP_24																			97.651	97.651		97.651	97.651	97.651				99.888	99.888	99.888
	tccP_25							96.016	96.016		96.016	96.016	96.016	97.211	97.211		97.211	97.211	97.211							99.867	99.867					99.867
	tir_22							71.836	71.836		71.836	71.836	71.836
	tir_23	50.328	50.328		50.328	50.328	50.328
	tir_26													100	100		100	100	100	100	100		100	100	100	100	100		100	100	100	100
	toxB_1	39.874	39.874		39.874	39.874	39.874	69.769	69.769		69.769	69.769	69.769	94.29	94.29		94.29	94.29	94.29	99.832	99.832		99.832	99.832	99.832	100	100		100	100	100	100
	No. genes	11	11	2	11	11	12	12	12	2	12	12	13	17	17	2	17	17	17	18	18	2	18	18	18	17	17	2	17	17	18	16	2
	Av. cov.	76.2094	77.6317	87.649	76.2094	76.2094	77.4372	87.6353	87.6353	87.649	87.6353	87.6353	87.5758	90.9876	90.9876	87.649	90.9876	90.9876	91.2488	93.5942	93.5942	87.649	93.5942	93.5942	94.3661	97.9308	97.9308	87.649	97.9321	97.9321	97.9321	96.6717	87.649
	STEC-specific virulence genes
	eae_42	58.324	62.46		58.324	58.324	62.46	74.866	79.002		74.866	74.866	79.002	100	100		100	100	100	100	100		100	100	100	100	100		100	100	100	100
	stx1A_18							78.376	78.376		78.376	78.376	78.376	85.021	85.021		85.021	85.021	85.021	85.021	85.021		85.021	85.021	85.021	100	100		100	100	100	100
	stx1B_14	76.296	76.296		76.296	76.296	76.296	76.296	76.296		76.296	76.296	76.296	100	100		100	100	100	100	100		100	100	100	100	100		100	100	100	100
	stx2A_46																			88.75	88.75		88.75	88.75	88.75
	stx2A_75	47.708	47.708		47.708	47.708	47.708	70	70		70	70	70	70	70		70	70	70							100	100		100	100	100	100
	stx2B_27	100	100		100	100	100	100	100		100	100	100	100	100		100	100	100	100	100		100	100	100	100	100		100	100	100	100
