# Supplementary material for: Strain-Level Metagenomic Data Analysis of Enriched In Vitro and In Silico Spiked Food Samples: Paving the Way towards a Culture-Free Foodborne Outbreak Investigation Using STEC as a Case Study
Source: Int J Mol Sci. 2020 Aug 8;21(16):5688. doi: 10.3390/ijms21165688 (PMC7460976; doi:10.3390/ijms21165688)
Supplement: Supplementary file 1 [file ijms-21-05688-s001.zip › ijms-882198supplementary/Supplementary_Figure_6.xlsx]

## Sheet: supplementary figure 6
		Mm0h background			Mm24h background					1152_Mm0h background											Mm0h background			Mm24h background					1152_Mm0h background										Mm0h background			Mm24h background					1152_Mm0h background
	allele	5x_0216-13_Mm0h_Sigma_cl1	5x_0216-13	5x_0216-13_Mm0h	5x_0216-13_Mm24h_Sigma_cl1	5x_0216-13_Mm24h_Sigma_cl3	5x_0216-13	5x_0216-13_Mm24h	Mm24h	5x_0216-13_1152_Mm0h_Sigma_cl1	5x_0216-13_1152_Mm0h_Sigma_cl2	5x_0216-13	5x_1152	5x_0216-13_1152_Mm0h	0216-13	1152				allele	5x_1638_Mm0h_Sigma_cl1	5x_1638	5x_1638_Mm0h	5x_1638_Mm24h_Sigma_cl1	5x_1638_Mm24h_Sigma_cl2	5x_1638	5x_1638_Mm24h	Mm24h	5x_1638_1152_Mm0h_Sigma_cl1	5x_1638	5x_1152	5x_1638_1152_Mm0h	1638	1152				allele	5x_1153_Mm0h_Sigma_cl1	5x_1153	5x_1153_Mm0h	5x_1153_Mm24h_Sigma_cl1	5x_1153_Mm24h_Sigma_cl2	5x_1153	5x_1153_Mm24h	Mm24h	5x_1153_1152_Mm0h_Sigma_cl1	5x_1153	5x_1152
	ORF3_2	96.016	96.016	96.016	96.016		96.016	96.016		96.016		96.016		96.016	100			0		astA_11														95.726		0		astA_11
	ORF4_2	100	100	100	100		100	100		100		100		100	100			10		capU_5					75.298		75.298	75.298								10		astA_6	78.632	78.632	78.632	78.632		78.632	78.632		78.632	78.632
	aaiC_3	93.097	93.097	93.097	93.097		93.097	93.097		93.097		93.097		93.097	100			20		ehxA_3	97.664	97.664	97.664	97.664		97.664	97.664		100	97.664	100	100	100	100		20		capU_5					75.298		75.298	75.298
	aap_2	100	100	100	100		100	100		100		100		100	100			30		espA_19	90.328	90.328	90.328	90.328		90.328	90.328		100	90.328	100	100	100	100		30		ehxA_3	96.53	96.53	96.53	96.53		96.53	96.53		100	96.53	100
	aar_12	100	100	100	100		100	100		100		100		100	100			40		espB_6	100	100	100	100		100	100		100	100	65.708	100	100	100		40		espA_19	92.746	92.746	92.746	92.746		92.746	92.746		100	92.746	100
	aatA_2	88.458	88.458	88.458	88.458		88.458	88.458		88.458		88.458		88.458	100			50		espF_10	95.582	95.582	95.582	95.582		95.582	95.582		100	95.582		100				50		espB_6	95.314	95.314	95.314	95.314		95.314	95.314		100	95.314	65.708
	aggA_1	100	100	100	100		100	100		100		100		100	100			60		espF_11											91.242					60		espF_11											91.242
	aggB_2	94.064	94.064	94.064	94.064		94.064	94.064		94.064		94.064		94.064	100			70		espF_6									20.128			20.128		51.154		70		espF_6
	aggC_2	97.862	97.862	97.862	97.862		97.862	97.862		97.862		97.862		97.862	100			80		espF_7													79.214			80		espJ_2	96.33	96.33	96.33	96.33		96.33	96.33		100	96.33	53.364
	aggD_2	93.968	93.968	93.968	93.968		93.968	93.968		93.968		93.968		93.968	100			90		espJ_2	64.985	64.985	64.985	64.985		64.985	64.985		100	64.985	53.364	100	100	100		90		espP_4	99.462	99.462	99.462	99.462		99.462	99.462		100	99.462	96.592
	aggR_3													90.977	100			100		espP_4	88.829	88.829	88.829	88.829		88.829	88.829		98.745	88.829	96.592	98.745	100	100		100		etpD_1	100	100	100	100		100	100		100	100	100
	aggR_5	90.977	90.977	90.977	90.977		90.977	90.977	75.298	90.977		90.977								etpD_1	100	100	100	100		100	100		100	100	100	100	100	100				gad_4	100	100	100	100		100				100
	astA_11															95.726				gad_5	100	100	100	100		100				100								gad_5
	capU_5	80.716	80.716	80.716	67.952	75.298	80.716	86.501		80.716		80.716		80.716	100					gad_6											99.429							gad_6									100		99.429
	ehxA_3										100		100	100		100				iha_14	85.031	85.031	85.031	85.031		85.031	85.031		100	85.031	88.761	100	100	100				iha_14	100	100	100	100		100	100		100	100	88.761
	espA_19										100		100	100		100				iss_6								100										iss_11		51.754	51.754			51.754				51.754
	espB_6										65.708		65.708	65.708		100				iss_8				100			100		71.429		71.429	71.429	82.313					iss_3	81.633			81.633
	espF_11										91.242		91.242	91.242						katP_1	84.17	84.17	84.17	84.17		84.17	84.17		100	84.17	100	100	100	100				iss_6					100			100
	espF_6															51.154				nleA_8	95.4	95.4	95.4	95.4		95.4	95.4		95.4	95.4	88.763	95.4	100	100				iss_8							100		71.429		71.429
	espJ_2										53.364		53.364	53.364		100				nleB_13	63.636	63.636	63.636	63.636		63.636	63.636		100	63.636	100	100	100	100				katP_1	100	100	100	100		100	100		100	100	100
	espP_4										96.592		96.592	96.592	14.066	100				nleB_3	66.361	66.361	66.361	66.361		66.361	66.361		88.481	66.361	88.481	88.481	100	100				nleA_8	100	100	100	100		100	100		100	100	88.763
	etpD_1										100		100	100		100				nleC_4	95.166	95.166	95.166	95.166		95.166	95.166		100	95.166	100	100	100	100				nleB_13	83.333	83.333	83.333	83.333		83.333	83.333		100	83.333	100
	gad_14	98.644	98.644	98.644	57.744		98.644			96.217		98.644			100					tccP_25	99.867	99.867	99.867	99.867		99.867	99.867		99.867	99.867	97.211	99.867	99.867	99.867				nleB_3									88.481		88.481
	gad_17							100												tir_26											100	100		100				nleB_4	65.036	65.036	65.036	65.036		65.036	65.036			65.036
	gad_6										99.429		99.429	100						tir_27	96.11	96.11	96.11	96.11		96.11	96.11		100	96.11			100					nleC_4	93.051	93.051	93.051	93.051		93.051	93.051		100	93.051	100
	iha_12	84.888	84.888	84.888	84.888		84.888	84.888	100			84.888		96.987	100					toxB_1	48.601	48.601	48.601	48.601		48.601	48.601		94.29	48.601	94.29	94.29	99.401	100				tccP_24	99.888			99.888
	iha_14										95.457		88.761			100				No. genes	15	15	15	16	1	15	16	2	16	15	17	16	16	16				tccP_25		99.867	99.867			99.867	99.867		99.867	99.867	97.211
	iss_6				99.66			100												Av. cov.	90.6329	90.6329	90.6329	91.2183	75.298	90.6329	89.6744	87.649	97.4832	90.6329	90.9876	97.4832	97.5497	96.6717				tir_26	100	100	100	100		100	100		100	100	100
	iss_8					100					71.429		71.429	71.429																								toxB_1	73.975	73.975	73.975	73.975		73.975	73.975		98.065	73.975	94.29
	katP_1										100		100	100		100				STEC-specific virulence genes																		No. genes	17	17	17	17	2	17	17	2	17	17	17
	lpfA_6	92.496	92.496	92.496	92.496		92.496	92.496		92.496		92.496		92.496	100					eae_42	97.504	97.504	97.504	97.504		97.504	97.504		100	97.504	100	100	100	100				Av. cov.	94.8074	91.8232	91.8232	93.582	87.649	91.8232	93.2081	87.649	96.9408	91.8232	90.9876
	mchB_1	49.66	49.66	49.66	49.66		49.66	49.66		49.66		49.66		49.66	100					stx1A_18	92.089	92.089	92.089	92.089		92.089	92.089		92.089	92.089	85.021	92.089	100	100
	mchC_5	81.238	81.238	81.238	81.238		81.238	81.238		81.238		81.238		81.238	100					stx1B_14	99.259	99.259	99.259	99.259		99.259	99.259		100	99.259	100	100	100	100				STEC-specific virulence genes
	mchF_3	84.546	84.546	84.546	84.546		84.546	84.546		84.546		84.546		84.546	100					stx2A_75	100	100	100	100		100	100		100	100	70	100	100	100				eae_42	90.303	90.303	90.303	95.971		90.303	95.971		100	90.303	100
	nleA_8										88.763		88.763	88.763		100				stx2B_27	100	100	100	100		100	100		100	100	100	100	100	100				stx1A_15	95.992	95.992	95.992	95.992		95.992	95.992		100	95.992
	nleB_13										100		100	100		100																						stx1A_18											85.021
	nleB_3										88.481		88.481	88.481		100																						stx1B_14	100	100	100	100		100	100		100	100	100
	nleC_4										100		100	100		100																						stx2A_75											70
	pic_2	98.422	98.422	98.422	98.422		98.422	98.422		98.422		98.422		98.422	100																							stx2A_97	100	100	100	100		100	100		100	100
	sepA_6	98.828	98.828	98.828	98.828		98.828	98.828		98.828		98.828		98.828	100																							stx2B_15	100	100	100	100		100	100		100	100
	sigA_2	92.12	92.12	92.12	92.12		92.12	92.12		92.12		92.12		92.12	100																							stx2B_27											100
	tccP_25										97.211		97.211	97.211		99.867
	tir_26										100		100	100		100
	toxB_1										94.29		94.29	94.29		100
	No. genes	21	21	21	22	2	21	22	2	20	17	21	17	36	21	16
	Av. cov.	91.2381	91.2381	91.2381	89.1816	87.649	91.2381	91.961	87.649	91.4343	91.3815	91.2381	90.9876	91.3348	100	96.6717
	STEC-specific virulence genes
	eae_42										100		100	100		100
	stx1A_18										85.021		85.021	85.021		100
	stx1B_14										100		100	100		100
	stx2A_75										70		70	70		100
	stx2B_27										100		100	100		100
[truncated: 56 more columns]
